# Supplementary material for: Intact Transition Epitope Mapping—Force Differences between Original and Unusual Residues (ITEM-FOUR)
Source: Biomolecules. 2023 Jan 16;13(1):187. doi: 10.3390/biom13010187 (PMC9856199; doi:10.3390/biom13010187)
Supplement: Supplementary file 1 [file biomolecules-13-00187-s001.zip]

Archive with 1 entries (1 files):
- biomolecules-2113799-supplementary.pdf
